# Supplementary material for: Is the malaria short course for program managers, a priority for malaria control effort in Nigeria? Evidence from a qualitative study
Source: PLoS One. 2020 Jul 28;15(7):e0236576. doi: 10.1371/journal.pone.0236576 (PMC7386568; doi:10.1371/journal.pone.0236576)
Supplement: S1 Dataset — https://zenodo.org/record/3588514#.XpT2VMhKjIU. (TXT) [file pone.0236576.s003.txt]

S1 Dataset. Key informant interview data. https://zenodo.org/record/3588514#.XpT2VMhKjIU
